# Supplementary material for: Endothelial SMAD1/5 signaling couples angiogenesis to osteogenesis in juvenile bone
Source: Commun Biol. 2024 Mar 13;7:315. doi: 10.1038/s42003-024-05915-1 (PMC10937971; doi:10.1038/s42003-024-05915-1)
Supplement: Supplementary file 4 — Supplementary Data 1 [file 42003_2024_5915_MOESM4_ESM.xlsx]

## Sheet: Figure 1
	c – VV/TV (%) Metaphysis		d – VS/TV (%) Metaphysis		e – VV/TV (%) Diaphysis		f – VS/TV (%) Diaphysis			V.Th (mm)	i – Freq. (%) Metaphysis											V.Th (mm)	m – Freq. (%) Diaphysis
	SMAD1/5WT	SMAD1/5i∆EC	SMAD1/5WT	SMAD1/5i∆EC	SMAD1/5WT	SMAD1/5i∆EC	SMAD1/5WT	SMAD1/5i∆EC			SMAD1/5WT												SMAD1/5WT
	4.28	6.59	13.68	15.13	2.61	11.19	9.27	16.21		0.004	10.21	13.77	7.5	9.57	8.42	9	13.13	10.36	8.55			0.004	12.41	13.57	9.69	12.09	9.69	12	10.11	14.41	8.51	12.41
	1.54	6.65	5.93	13.11	2.72	15.14	9.89	28.67		0.008	25.85	33.58	21.83	27.85	20.56	20.78	30.44	24.76	21.22			0.008	31.58	33.54	25.89	30.28	25.89	30.01	24.27	34.38	23.25	31.58
	3.23	4.41	9.66	8.47	1.79	14.43	5.66	21.42		0.012	18.81	22.33	19.15	23.3	14.61	15.67	19.97	19	16.18			0.012	20.69	19.66	19.3	20.41	19.3	19.7	16.75	20.98	17.9	20.69
	1.25	7.7	4.32	19.04	4.03	12.1	13.7	26.27		0.016	19.34	17.95	18.69	19.29	14.72	18.21	17.4	20.02	17.6			0.016	15.98	12.56	13.69	16.17	13.69	13.86	14.9	13.95	16.29	15.98
	6.9	6.94	18.76	14.41	1.67	10.55	5.98	20.19		0.02	12.14	7.08	11.07	10.6	10.5	13.28	9.25	13.04	12.91			0.02	8.2	5.9	7.4	8.02	7.4	6.65	8.55	7.6	10.65	8.2
	6.19	6.19	17.99	13.73	2.43	7.39	8.2	14.02		0.024	6.92	2.78	7.07	5.65	7.43	9.17	4.65	6.76	8.82			0.024	4.44	3.04	4.32	4.22	4.32	3.49	5.58	3.63	6.38	4.44
	3	6.87	10.55	12.85	6.25	11.81	18.25	19.15		0.028	4	0.94	6.2	2.53	7.15	7.25	2.61	4.16	6.96			0.028	2.92	2.01	5.58	2.93	5.58	2.9	4.89	1.44	5.01	2.92
	4.81	7.7	15.27	11.21	0.81	8.31	3.05	13.48		0.032	1.8	0.62	4	0.59	4.52	3.56	1.02	1.21	3.71			0.032	1.77	1.61	4.44	1.87	4.44	1.99	2.91	1.59	3.18	1.77
	5.27	3.44	15.08	8.97	5.55	10.01	15.68	21.93		0.036	0.69	0.44	1.86	0.31	3.72	1.56	0.67	0.52	1.91			0.036	0.59	1.97	3.61	0.7	3.61	1.01	2.02	0.98	2.99	0.59
		3		7.68		5.76		12.78		0.04	0.11	0.02	1.66	0.3	2.85	0.92	0.41	0.05	1.15			0.04	0.28	2.4	1.56	0.53	1.56	0.63	1.91	0.21	1.87	0.28
										0.044	0.04	0.02	0.71		2.09	0.24	0.24	0.11	0.43			0.044	0.42	1.9	1.24	0.31	1.24	0.43	1.13	0.83	2.05	0.42
										0.048	0.08	0.04	0.26		1.74	0.25	0.19		0.25			0.048	0.19	0.73	1.55	0.29	1.55	0.23	1.18		0.52	0.19
	g – V.Li.Dn (1/mm) Metaphysis		h – V.Th (mm) Metaphysis		j – V.Sp (mm) Diaphysis					0.052		0.05			0.8	0.09			0.05			0.052	0.52	0.57	0.4	0.31	0.4	0.54	0.97		0.63	0.52
	SMAD1/5WT	SMAD1/5i∆EC	SMAD1/5WT	SMAD1/5i∆EC	SMAD1/5WT	SMAD1/5i∆EC				0.056		0.39			0.3				0.13			0.056		0.14	0.25	0.06	0.25	0.14	0.58		0.41
	3.06	2.81	0.014	0.023	0.14	0.12				0.06					0.62				0.11			0.06		0.39	1.09	0.07	1.09	0.17	0.39		0.09
	1.31	2.2	0.012	0.03	0.18	0.13				V.Th (mm)	SMAD1/5i∆EC											0.064				0.05		0.22	0.21		0.26
	2.01	1.41	0.016	0.031	0.14	0.17				0.004	5.52	4.54	4.59	7.31	5.28	5.14	3.91	1.96	6.66	5.75		0.068				0.1		0.17	0.35
	0.96	3.32	0.013	0.023	0.2	0.13				0.008	14.95	11.76	10.21	18.19	13.51	13.35	10.17	6.26	18.09	16.78		0.072				0.15		0.15	0.29
	3.71	2.24	0.019	0.031	0.12	0.12				0.012	11.66	9.28	7.45	13.36	10.45	10.51	8.6	6.27	15.26	15.04		0.076				0.48		0.13	0.16
	3.85	2.5	0.016	0.025	0.11	0.13				0.016	12.6	10.1	9.17	14.12	11.15	12.1	10.26	7.62	15.18	15.66		0.08				0.09		0.14	0.14
	2.35	2.22	0.013	0.031	0.18	0.13				0.02	9.68	7.66	8.06	9.56	7.96	10.45	8.71	6.33	9.69	11.04		0.084				0.87		0.56	0.7
	3.45	1.95	0.014	0.039	0.13	0.14				0.024	7.36	6.26	6.79	7.04	6.05	8.15	7.51	5.1	6.91	7.35		0.088						0.38	0.45
	3.24	1.71	0.016	0.02	0.16	0.16				0.028	7.57	7.09	7.67	6.26	6.32	7.99	7.83	6.16	6.14	6.09		0.092						0.32	0.9
		1.39		0.022		0.15				0.032	6.41	6.37	7.68	4.44	5.16	6.92	7.44	5.97	5.86	4.57		0.096						0.49	0.64
										0.036	6.03	5.82	6.14	3.34	4.35	5.57	6.26	5.85	4.33	2.85		0.1						1.09
										0.04	4.61	5.65	5.74	2.66	3.77	4.86	5.31	5.57	4.63	2.58		0.104						2.6
	k – V.Li.Dn (1/mm) Metaphysis		l – V.Th (mm) Metaphysis		n – V.Sp (mm) Diaphysis					0.044	4.74	4.37	4.62	2.2	4.03	4.29	4.66	5.33	2.68	2.95		V.Th (mm)	SMAD1/5i∆EC
	SMAD1/5WT	SMAD1/5i∆EC	SMAD1/5WT	SMAD1/5i∆EC	SMAD1/5WT	SMAD1/5i∆EC				0.048	3.83	3.68	3.78	2.13	3.5	3.17	3.31	4.69	1.69	2.84		0.004	2.35	4.28	3.1	5.22	3.79	3.55	2.98	2.35	5.21	3.89
	2.01	2.08	0.013	0.054	0.2	0.11				0.052	1.99	3.12	3.4	1.79	3	3.04	2.66	5.2	1.6	1.7		0.008	7.51	12.65	7.27	14.27	11.3	11.18	8.24	8.13	14.2	12.66
	1.93	3.61	0.014	0.042	0.16	0.09				0.056	1.94	3.32	3.61	1.29	2.28	1.59	2.52	4.05	0.96	1.57		0.012	7.53	10.91	6.93	11.83	10.39	10.51	7.95	8.75	12.65	13.21
	1.07	3.68	0.017	0.039	0.21	0.14				0.06	0.61	2.15	2.48	0.88	2.18	0.62	2.29	4.55	0.09	0.85		0.016	8.8	12.23	9.29	13.87	11.49	11.15	9.44	10.07	14.47	15.57
	2.81	5	0.014	0.024	0.17	0.1				0.064	0.11	2.16	1.25	0.98	1.3	0.76	0.84	4.18	0.23	0.82		0.02	6.7	9.33	8.42	10.73	8.57	8.62	8.09	8.06	10.64	11.27
	1.02	3.19	0.016	0.033	0.19	0.1				0.068	0.39	2.58	1.38	0.46	1.3	0.63	1.16	4.89		0.74		0.024	5.09	6.52	7.45	8.13	6.44	6.17	6.61	5.61	7.7	8.31
	1.32	2.18	0.018	0.034	0.2	0.11				0.072		0.96	0.97	0.46	1.27	0.24	1.19	2.58		0.4		0.028	4.99	5.6	8.47	7.49	5.8	6.35	7.34	5.4	6.57	8.05
	3.3	2.79	0.019	0.042	0.13	0.09				0.076		0.56	1.42	0.28	0.95	0.6	1.24	2.06		0.42		0.032	3.97	3.44	6.6	5.1	5.22	4.79	6.41	4.61	4.66	5.83
	0.66	2.1	0.012	0.04	0.32	0.13				0.08		0.7	2.66	0.65	0.59		1.43	1.58				0.036	3.21	2.74	5.76	4.38	4.65	4.1	4.63	3.96	3.51	4.84
	3.3	3.52	0.017	0.028	0.17	0.1				0.084		0.56	0.92	0.2	0.49		0.42	1.33				0.04	3.07	1.67	4.97	3.67	4.41	3.39	4.2	4.02	2.93	4.29
		2.42		0.024		0.11				0.088		0.12		0.68	0.64		0.3	0.89				0.044	3.09	1.61	4.4	3.85	3.6	2.92	4.59	5.16	2.39	2.75
										0.092		0.38		0.75	0.76		0.52	0.23				0.048	2.77	1.12	3.64	2.73	3	2.47	3.89	4.11	2.17	1.74
										0.096		0.17		0.96	0.62		0.07	0.69				0.052	2.33	1.39	3.26	1.71	2.21	2.34	2.96	3.8	1.81	1.81
										0.1		0.65			0.25		0.11	0.03				0.056	2.29	0.97	2.23	1.67	2.46	2.53	1.6	3.77	1.1	2.13
										0.104					0.24		0.07	0.59				0.06	1.83	1	1.84	1.99	1.53	1.91	1.51	3.43	1.17	1.36
										0.108					1.59		0.12					0.064	1.85	1.1	1.31	1.12	1.83	2.31	1.19	1.79	0.48	0.57
										0.112					0.8		0.13					0.068	2.36	0.89	1.28	1.61	1.57	1.85	1.5	1	0.65	0.73
										0.116							0.86					0.072	3.75	1.13	0.94	0.07	1.53	2.18	1.22	0.97	0.31	0.03
																						0.076	1.33	0.84	0.67	0.08	1.37	2.47	1.54	0.99	0.72	0.04
																						0.08	1.42	1.05	0.82	0.09	1.3	1.66	0.81	1.13	0.2	0.09
																						0.084	1.45	1.35	0.46	0.39	1.3	2.35	0.74	1.74	0.45	0.13
																						0.088	1.83	0.89	0.5		1.66	1.95	0.63	1.57	0.47	0.12
																						0.092	1.79	0.66	0.54		1.15	1.29	0.92	1.7	0.19	0.59
																						0.096	2.59	1.1	1.22		1.58	1.96	0.33	1.63	0.18
																						0.1	0.83	0.89	0.79		0.85		0.59	1.96	0.23
																						0.104	0.36	0.92	0.85		0.13		0.47	1.38	0.48
																						0.108	0.93	0.73	0.6		0.86		0.35	0.48	1.26
																						0.112	0.32	0.87	1.47				1.06	0.44	0.18
																						0.116	0.62	1.27	0.42				0.23	2	0.13
																						0.12	1.58	0.88	1.8				0.21		0.14
																						0.124	0.42	1.62	0.15				0.28		0.18
																						0.128	0.34	1.37	0.11				0.26		0.26
																						0.132	0.72	2.6	0.49				0.32		0.34
																						0.136	0.47	1.48	0.61				0.25		0.4
																						0.14	1.34	1.43	0.09				0.61		1.55
																						0.144	1.36	1.47	0.15				0.57
																						0.148	0.62		1.12				3.38
																						0.152	2.29						2.07
																						0.156	0.77
																						0.16	0.31

## Sheet: Figure 2
	b – BV/TV (%) Metaphysis		c – Tb.N (1/mm) Metaphysis		d – Tb.Th (mm) Metaphysis		e – Tb.Sp (mm) Metaphysis
	SMAD1/5WT	SMAD1/5i∆EC	SMAD1/5WT	SMAD1/5i∆EC	SMAD1/5WT	SMAD1/5i∆EC	SMAD1/5WT	SMAD1/5i∆EC
	41.12	39.54	12.55	10.72	0.033	0.037	0.12	0.12
	40.56	40.02	12.25	11.48	0.033	0.035	0.12	0.16
	40.16	35.62	13	14.27	0.031	0.025	0.1	0.07
	40.94	35.04	12.49	9.48	0.033	0.037	0.12	0.2
	42.7	41.62	13.65	11.78	0.031	0.035	0.09	0.13
	42.5	34.72	12.9	9.58	0.033	0.036	0.09	0.16
	40.76	37.86	13.32	10.77	0.031	0.035	0.07	0.15
	40.04	41.83	13.61	11.59	0.029	0.036	0.09	0.12
	42.15	43.01	12.69	13.51	0.033	0.032	0.1	0.1
	38.44	41.33	11.29	12.87	0.034	0.032	0.15	0.08
	f – Ct.Ar (mm2) Diaphysis		g – Tt.Ar (mm2) Diaphysis		h – Ct.Ar/Tt.Ar (%) Diaphysis
	SMAD1/5WT	SMAD1/5i∆EC	SMAD1/5WT	SMAD1/5i∆EC	SMAD1/5WT	SMAD1/5i∆EC
	0.52	0.41	1.69	1.41	30.86	29.26
	0.58	0.61	1.77	1.86	32.56	32.59
	0.73	0.48	1.93	1.56	37.7	30.99
	0.61	0.45	1.79	1.59	34.05	28.28
	0.76	0.54	2.07	1.78	36.79	30.25
	0.81	0.38	2.03	1.42	39.72	26.68
	0.74	0.47	2.07	1.62	35.59	29.18
	0.63	0.63	1.81	1.79	34.72	35.35
	0.49	0.62	1.61	1.88	30.44	33.17
	0.48	0.66	1.6	2.17	30.04	30.47

## Sheet: Figure 3
	c – Arch no./mm gp length		d – EMCN+ area (%) Metaphysis		d – CD31+ area (%) Metaphysis
	SMAD1/5WT	SMAD1/5i∆EC	SMAD1/5WT	SMAD1/5i∆EC	SMAD1/5WT	SMAD1/5i∆EC
	16.87	15.22	18.24	27.62	13.24	32.84
	16.73	17.02	17.99	22.49	19.02	21.18
	20.99	12	19.92	17.79	22.71	19.14
	17.34	13.87	19.72	20.16	16.86	17.24
		14.42		27.41		12.49
		12.8		21.99		16.43
	h – Arch no./mm gp length		i – EMCN+ area (%) Metaphysis		j – CD31+ area (%) Metaphysis
	SMAD1/5WT	SMAD1/5i∆EC	SMAD1/5WT	SMAD1/5i∆EC	SMAD1/5WT	SMAD1/5i∆EC
	26.53	4.21	16.34	1.91	14.22	5.78
	22.28	11.02	17.33	15.74	17.01	15.3
	25.01	12.42	20.86	19.39	20.31	22.44
	22.63	3.93	19.14	10.73	18.83	9.1

## Sheet: Figure 4
	c – OSX+ (%) area Metaphysis (P28)
	SMAD1/5WT	SMAD1/5i∆EC
	12.88	19.44
	10.66	10.71
	15.88	10.78
		13.85
		15.88
	d – Id1		e – Emcn		f – Sp7
	SMAD1/5WT	SMAD1/5i∆EC	SMAD1/5WT	SMAD1/5i∆EC	SMAD1/5WT	SMAD1/5i∆EC
	0.95	1.17	0.032	0.037	1.99	2.6
	1.72	0.83	0.032	0.051	6.57	3.73
	1.61	0.91	0.017	0.036	4.03	1.66
	2.41	1.18	0.042	0.046	5.33	1
	1.72	1.46	0.024	0.025	3.1	0.36
	2.8	1.76	0.028	0.021	4.23	0.79
	1.33	1.14	0.03	0.059	3.89	3.16
	1.34	1.03	0.021	0.062	3.48	1.45
	1.68	1.15	0.034	0.062	9.19	6.3
	1.42	1.48	0.035		3.54	4.39
	I – OSX+ (%) area Metaphysis (P35)		j – BV/TV (%)
			Metaphysis (P35)
	SMAD1/5WT	SMAD1/5i∆EC	SMAD1/5WT	SMAD1/5i∆EC
	19.67	5.11	46.28	35.04
	7.07	0.16	46.7	36.85
	16.55	1.32	43.92	46.09
	9.61	1	43.91	49.2
			45.38
			47.31
			49.55
			52.18
			45.22
			46.01
			50.96
			49.07
			51.81
			45.45
			49.89
			46.1

## Sheet: Figure 5
	c – gp thickness (% of gp length)		d – hz fraction (% of gp)
	SMAD1/5WT	SMAD1/5i∆EC	SMAD1/5WT	SMAD1/5i∆EC
	18.36	14.54	53.42	45
	18.13	19.3	36.04	53.4
	15.14	18.84	44.62	57.35
	g – gp thickness (% of gp length)		h – hz fraction (% of gp)		i – Nuclei no./mm2 hz area		j – Lacuna no./mm2 hz area
	SMAD1/5WT	SMAD1/5i∆EC	SMAD1/5WT	SMAD1/5i∆EC	SMAD1/5WT	SMAD1/5i∆EC	SMAD1/5WT	SMAD1/5i∆EC
	21.62	35.14	48.68	82.64	1.32	1.23	1.37	1.76
	17.53	23.64	44.88	68.73	1.35	1.54	1.55	1.44
	14.93	22.87	48.07	72.29	1.08	1.62	1.57	2.09
	18.3	18.51	52.87	78.77	1.28	1.3	1.02	1.61

## Sheet: Figure 6
	c – Vascular loop no./mm2		d – EMCN+ area (%) Diaphysis		e – CD31+ area (%) Diaphysis
	SMAD1/5WT	SMAD1/5i∆EC	SMAD1/5WT	SMAD1/5i∆EC	SMAD1/5WT	SMAD1/5i∆EC
	0.1	0.18	11.88	37.37	13.7	21.08
	0.05	0.28	14.63	37.17	18.97	18.57
	0.05	0.16	17.39	30.59	28.84	21.21
	0.04	0.2	12.23	36.9	24.57	32.74
		0.09		40.4		32.53
		0.09		34.16		37.52
	f – Emcn			i – EMCN+ area (%) Diaphysis		j – CD31+ area (%) Diaphysis
	SMAD1/5WT	SMAD1/5i∆EC		SMAD1/5WT	SMAD1/5i∆EC	SMAD1/5WT	SMAD1/5i∆EC
	0.009	0.021		22.5	20.74	29.99	30.9
	0.012	0.05		16	25.83	22.49	51.07
	0.008	0.018		15.53	44.7	47.95	69.34
	0.015	0.047		6.83	20.34	12.02	41.2
	0.005	0.062
	0.015	0.022
	0.015	0.054
	0.011	0.043
	0.015	0.058
	0.014

## Sheet: Figure 7
	c – Arch no./mm gp length		d – EMCN+ area (%) Metaphysis		d – CD31+ area (%) Metaphysis
	SMAD1/5WT	SMAD1/5i∆EC	SMAD1/5WT	SMAD1/5i∆EC	SMAD1/5WT	SMAD1/5i∆EC
	16.65	13.25	15.1	16.49	6.79	4.26
	18.49	14.42	13.31	15.26	11.81	3.4
	17.47	15.93	18.11	19.59	13.02	5.31
	g – Vascular loop no./mm2		h – EMCN+ area (%) Diaphysis		i – CD31+ area (%) Diaphysis
	SMAD1/5WT	SMAD1/5i∆EC	SMAD1/5WT	SMAD1/5i∆EC	SMAD1/5WT	SMAD1/5i∆EC
	0.05	0.26	11.28	29.07	28.55	18.46
	0.17	0.21	16.76	23.09	39.94	28.54
	0.09	0.19	8.4	24.7	22.83	16.62
